# Supplementary material for: UPO Biobank: The Challenge of Integrating Biobanking into the Academic Environment to Support Translational Research
Source: J Pers Med. 2023 May 29;13(6):911. doi: 10.3390/jpm13060911 (PMC10304261; doi:10.3390/jpm13060911)
Supplement: Supplementary file 1 [file jpm-13-00911-s001.zip]

Archive with 1 entries (1 files):
- jpm-2357802-supplementary.pdf
